# Supplementary material for: Isolation and Identification of Indole Alkaloids from Aspergillus amstelodami BSX001 and Optimization of Ultrasound-Assisted Extraction of Neoechinulin A
Source: Microorganisms. 2024 Apr 26;12(5):864. doi: 10.3390/microorganisms12050864 (PMC11123293; doi:10.3390/microorganisms12050864)
Supplement: Supplementary file 1 [file microorganisms-12-00864-s001.zip]

Archive with 1 entries (1 files):
- microorganisms-2925052-supplementary.pdf
